# Supplementary material for: Serendipitous Conversion of an Acetylamino Dideoxy-Octonic Acid Derivate into a Functionalized Carbohydrate–Pyrazole Conjugate and Investigation of the Method´s General Applicability
Source: Molecules. 2024 Oct 15;29(20):4885. doi: 10.3390/molecules29204885 (PMC11509885; doi:10.3390/molecules29204885)
Supplement: Supplementary file 1 [file molecules-29-04885-s001.zip]

Archive with 1 entries (1 files):
- molecules-3206990-supplementary.pdf
